# Supplementary material for: Association of obstructive sleep apnea and opioids use on adverse health outcomes: A population study of health administrative data
Source: PLoS One. 2022 Jun 28;17(6):e0269112. doi: 10.1371/journal.pone.0269112 (PMC9239451; doi:10.1371/journal.pone.0269112)
Supplement: S1 Appendix — (SAS) [file pone.0269112.s015.sas]

/*======================================================================================  
� 2019 ICES. All rights reserved.

TERMS OF USE:
 
##Not for distribution.## 
This code and data is provided to the user solely for its own non-commercial use 
by individuals and/or not-for-profit corporations. User shall not distribute without 
express written permission from ICES

##Not-for-profit.## 
This code and data may not be used in connection with profit generating activities.

##No liability.## 
ICES makes no warranty or representation regarding to the fitness, quality or 
reliability of this code and data. 

##No Support.## 
ICES will not provide any technological, educational or information support 
in connection with the use of this code and data. 

##Warning.## 
By receiving this code and data, user accepts these terms, and uses the code and data, 
solely at its own risk. 

========================================================================================*/


/*=====================================================================================================
  Create Cohort of those 18+ undergoing a Diagnostic Sleep Study
 ======================================================================================================*/

/*****************************************************************************************************
 Step 1: Pull OHIP Diagnostic Sleep Studies from July 1 2013 to July 1 2016
******************************************************************************************************/


/*****************************************************************************************************
 Step 2: Get Age at each servdate and exclude sleep studies for those under 18 
******************************************************************************************************/

data diag_studies_18;
set diag_studies_age (where=(age >=18));
run;


/*****************************************************************************************************
 Step 3: Keep the first servdate in time period as the index date 
******************************************************************************************************/

proc sort data=diag_studies_18;
by ikn servdate;
run;

data diag_first (rename=(servdate=indexdate));
set diag_studies_18;
by ikn servdate;
if first.ikn;
drop feecode physnum spec valikn;
run;

**************************************************************************************************************************************
**************************************************************************************************************************************
   Cohort Exclusions
**************************************************************************************************************************************
**************************************************************************************************************************************;

/*=====================================================================================================
   Palliative Care Exclusions

-DAD record where PATSERV=58 or dx10code Z515 in any field
-OHIP feecodes A945 B998 C945 C882 C982 K023 W872 W882 W972 W982
-HCD Palliative Home care src= 95 or 54
 ======================================================================================================*/

/*****************************************************************************************************
 Step 1: Pull DAD Records in year prior to index
******************************************************************************************************/


/*****************************************************************************************************
 Step 2: Flag those with palliative inpatient care
******************************************************************************************************/

data pall_hosps;
set hosps_1yr;
array icd10 {*} dx10code:;
DO i= 1 to dim(icd10);
	if icd10{i} =: 'Z515' then pall=1;
END;
if patserv='58' then pall=1;
if pall=1 then output;
run;

proc sort data=pall_hosps nodupkey;
by ikn;
run;


/*****************************************************************************************************
 Step 3: Pull Palliative Care Physician Billing Codes and Flag Billings
******************************************************************************************************/

proc sort data=pall_doc nodupkey;
by ikn;
run;

/*****************************************************************************************************
 Step 4: Pull Palliative Homecare and Flag
******************************************************************************************************/

proc sql;
create table pall_hc as
select distinct a.* 
from diag_first as a,
hcd.services as b
where a.ikn = b.ikn and intnx('year',indexdate,-1,'s') <= servdate <= indexdate and service_rpc in ('95' '54')
order by ikn;
quit;

/*****************************************************************************************************
 Step 5: Merge all pallitive ikns together
******************************************************************************************************/

data pall;
merge pall_hosps pall_doc pall_hc;
by ikn;
keep ikn;
run;

/*****************************************************************************************************
 Step 6: Exclude any palliative care ikns in past year
******************************************************************************************************/

proc sql;
create table diag_first_nopall as
select *
from diag_first
where ikn not in (select ikn from pall)
order by ikn;
quit;

/*=====================================================================================================
Step 2: Exclude those in LTC in year prior to index 
	-Anyone with an assessdate or admdate or ddate in year prior will be excluded 
 ======================================================================================================*/

/*****************************************************************************************************
 Step 1: Flag those in CCRS_LTC
******************************************************************************************************/

proc sql;
create table ltc as
select distinct a.*
from diag_first_nopall as a,
ccrs.ccrs_ltc as b
where a.ikn = b.ikn and (intnx('year',indexdate,-1,'s') <= assessdate <= indexdate or 
							intnx('year',indexdate,-1,'s') <= admdate <= indexdate or
							intnx('year',indexdate,-1,'s') <= ddate <= indexdate)
order by ikn;
quit;

/*****************************************************************************************************
 Step 6: Exclude any LTC ikns in past year
******************************************************************************************************/

proc sql;
create table diag_first_noltc as
select *
from diag_first_nopall 
where ikn not in (select ikn from ltc)
order by ikn;
quit;


/*=====================================================================================================
 Step 3: Previous PAP Prescription in 5 years prior to and on index date
-Use ADP respiratory
-Use ADP Ventilatory 
 ======================================================================================================*/

/*****************************************************************************************************
 Step 1: Flag PAP eligility from ADP.Respiratory in 5 years prior to and on index
******************************************************************************************************/
 
proc sql;
create table adp_resp as
select a.* , 
	   b.resp_elig_q1,upcase(b.device1_reqd) as device1_reqd_2,upcase(b.device2_reqd) as device2_reqd_2 ,upcase(b.device3_reqd) as device3_reqd_2,
	   coalesce(b.vendor_signed_date,b.physician_signed_date) as papdate
from diag_first_noltc as a ,
	adp.respiratory as b
where a.ikn=b.ikn and intnx('year',indexdate,-5,'s') <= calculated papdate <= indexdate and
	 (resp_elig_q1='Yes' or calculated device1_reqd_2 in ('CONTINUOUS POSITIVE AIRWAY PRESSURE') or 
	 calculated device2_reqd_2 in ('BI-LEVEL POSITIVE AIRWAY PRESSURE') or calculated device3_reqd_2='AUTO-TITRATING POSITIVE AIRWAY PRESSURE')
	order by ikn;
quit;


/*****************************************************************************************************
 Step 2: Flag PAP eligility from ADP.Ventilatory in 5 years prior to and on index
******************************************************************************************************/

proc sql;
create table adp_vent as
select a.* , b.Bpap_St_reqd , b.Ventilator_reqd,
	   coalesce(b.physician_signed_date,b.consent_signed_date) as papdate
from diag_first_noltc as a ,
	adp.ventilator as b
where a.ikn=b.ikn and intnx('year',indexdate,-5,'s') <= calculated papdate <= indexdate and (Bpap_St_reqd='Y' or Ventilator_reqd='Y')
order by ikn ;
quit; 

/*****************************************************************************************************
 Step 3: Merge all PAP eligiblity records in past 5 years together
******************************************************************************************************/

data pap;
merge adp_resp adp_vent;
by ikn;
run;

/*****************************************************************************************************
 Step 4: Exclude prevalent PAP indicators
******************************************************************************************************/

proc sql;
create table diag_first_nopap as
select *
from diag_first_noltc 
where ikn not in (select ikn from pap)
order by ikn;
quit;


/*=====================================================================================================
 Exclude those who had a Therapeutic Sleep Study 5 yrs prior to the index date 
 ======================================================================================================*/

/*****************************************************************************************************
 Step 1: Pull OHIP and Flag those with a Therapeutic Study in 5 year lookback
******************************************************************************************************/

proc sort data=therapy nodupkey;
by ikn;
run;


/*****************************************************************************************************
 Step 2: Exclude thsoe with Therapeutic Sleep Stdy in 5 year lookback
******************************************************************************************************/

proc sql;
create table diag_first_notherap as
select *
from diag_first_nopap
where ikn not in (select ikn from therapy)
order by ikn;
quit;

/*=====================================================================================================
   Exclude taking fetanyl tablets and those taking not well defined morphone equivalencies
   where dosage_form has any of the following : Inj,Pd,Nas,Nasal,Rect,Sup
 ======================================================================================================*/


/*****************************************************************************************************
 Step 1: Pull all Opioid Rxs from NMS for cohort
******************************************************************************************************/

		  
/*****************************************************************************************************
 Step 3: Save all Opioid Rxs permanently (minus those to be excluded)
		 Output dataset of those Rxs to be excluded
******************************************************************************************************/
data opioid.opioids_all opioids_exclude;
set opioids ;
if din in ('02364174','02364182','02364190','02364204','02364212','02364220',
			'02408007','02408015','02408023','02408031','02408058','02350661',
			'02350688','02350696','02350718','02350726') 
OR (index(upcase(dosage_form) ,'INJ') OR index(upcase(dosage_form) ,'PD') OR index(upcase(dosage_form) ,'NAS')
OR	index(upcase(dosage_form) ,'RECT') OR index(upcase(dosage_form) ,'SUP')) then output opioids_exclude;
	else output opioid.opioids_all;
run;

/*****************************************************************************************************
 Step 4: Exclude Fentanyl Tablets and not well defind morphine equivalences dispensed prior to indexdate
******************************************************************************************************/

proc sql;
create table diag_first_nofent as
select *
from diag_first_notherap
where ikn not in (select ikn from opioids_exclude where . < dt_of_serv_ts <= indexdate)
order by ikn;
quit;


/*=====================================================================================================
 Other Exclusions:
	-Missing sex or bdate
	-dthdate < indexdate
	-Not OHIP eligible at indexdate
 ======================================================================================================*/

/*****************************************************************************************************
 Step 1: Pull Sex, BDate and Dthdate
******************************************************************************************************/

/*****************************************************************************************************
 Step 2: Exclude missing sex, bdate and died before indexdate 
******************************************************************************************************/

data diag_first_cohort;
set diag_first_nofent;
if missing(sex) or missing(bdate) then delete; /* 0 observations delete */
if . < dthdate < indexdate then delete; /* Died before indexdate */
run;

/*****************************************************************************************************
 Step 3: Clean Up the RPDB Eligiblity File
******************************************************************************************************/

/*Clean up RPDB elig files */
data rpdb_elig;
 set rpdb.rpdbelig;
 by ikn;

 retain startd endd diff;
 format startd endd date9.;

 if first.ikn then do;
   startd=strtelig;
   endd=endelig;
   nint=1; epi=1; diff=.;
 end;
 else do;   
  if startd le strtelig le endd and endelig le endd then do;* in the first interval;
   nint+1;
  end;
  else if startd le strtelig le endd and endelig ge endd then do; * end is past first interval;
   endd=endelig;
   nint+1;
  end;
  else if strtelig>startd then do;
    diff=strtelig-endd;
	epi+1;
	nint=1;
     startd=strtelig;
	endd=endelig;
  end;
end;
run;

proc sort data=rpdb_elig;
by ikn epi descending nint;
run;

proc sort data=rpdb_elig out=rpdb_elig2 (drop=strtelig endelig tapedate) nodupkey;
by ikn epi;
run;

/*****************************************************************************************************
 Step 4: Condense episodes that are within 91 days apart 
******************************************************************************************************/

data condense ;
set rpdb_elig2;
by ikn;
lag_endd=lag(endd); 
lag_startd=lag(startd);
format lag_endd lag_startd date9.;
if first.ikn ^= 1 and diff < 92 then output; /*Output records to be condensed and lag start and end dates to keep approprirate date */
run;


/*Create a dataset of records to not be condensed i.e. time between episodes is > 91 so keep as unique eligibility windows */
proc sql;
create table nocondense as 
select *
from rpdb_elig2 
where catx('_',ikn,epi) not in (select catx('_',ikn,epi) from condense)
order by ikn , epi;
quit;


/*Condense records */
data condense2;
set condense;
by ikn;
retain start;
if first.ikn then start=lag_startd; /*Keep the first ever start date for condensed episode*/
format start date9.;
if last.ikn then output; /*Keep last ever end date for condensed epsiode */
drop startd lag_endd lag_startd;
run;

/*Stack the eligibility records */
data elig_records;
set condense2 (rename=(start=startd )) nocondense ;
run;


/*Keep the last end date for duplicate start dates (duplicates occur because the lagged episode wil still be in the nocondense dataset) */
proc sort data=elig_records;
by ikn startd descending endd;
run;

data elig_records;
set elig_records;
by ikn startd descending endd;
if first.startd;
run;

/*****************************************************************************************************
 Step 5: Link all those cohort member whose indexdate falls within an eligiblity window
(thereby excluding those not eligible at index)
******************************************************************************************************/

proc sql;
create table cohort_elig as
select distinct a.*, b.startd,b.endd,b.diff,b.epi
from diag_first_cohort  as a,
elig_records as b
where a.ikn=b.ikn and startd <= indexdate <= endd
order by a.ikn , b.epi;
quit;

proc sort data=cohort_elig out=see nodupkey;
by ikn;
run;

/*****************************************************************************************************
 Step 6: Create censoring variable (eliguntil) and save final cohort members
******************************************************************************************************/

data sdb.cohort;
set cohort_elig;
if dthdate > '31mar2018'd then dthdate=.;
if endd > '31mar2018'd then endd='31mar2018'd;
eliguntil=min(dthdate,endd);
if dthdate > eliguntil then dthdate=.;
format eliguntil date9.;
drop startd endd diff epi;
run;
