# Supplementary material for: Association of obstructive sleep apnea and opioids use on adverse health outcomes: A population study of health administrative data
Source: PLoS One. 2022 Jun 28;17(6):e0269112. doi: 10.1371/journal.pone.0269112 (PMC9239451; doi:10.1371/journal.pone.0269112)
Supplement: S2 Appendix — (SAS) [file pone.0269112.s016.sas]

/*======================================================================================  
� 2019 ICES. All rights reserved.

TERMS OF USE:
 
##Not for distribution.## 
This code and data is provided to the user solely for its own non-commercial use 
by individuals and/or not-for-profit corporations. User shall not distribute without 
express written permission from ICES

##Not-for-profit.## 
This code and data may not be used in connection with profit generating activities.

##No liability.## 
ICES makes no warranty or representation regarding to the fitness, quality or 
reliability of this code and data. 

##No Support.## 
ICES will not provide any technological, educational or information support 
in connection with the use of this code and data. 

##Warning.## 
By receiving this code and data, user accepts these terms, and uses the code and data, 
solely at its own risk. 

========================================================================================*/


/*=====================================================================================================
  Obtain predictd probabilties for OSA >= 15 and OSA > 30
 ======================================================================================================*/

%predictOSA (
		cohort=sdb.cohort,
		startD=20100701,
		endD=20170401,
		index=indexdate,
		cohortvar=ikn
		);

data predictOSA2;
set predictOSA;
p_ahi15=round(p_ahi15,0.01);
p_ahi30=round(p_ahi30,0.01);
run;

/*Create quartiles as a stand-in*/
proc rank data=predictOSA2 out=predictosa2 groups=4;
var p_ahi15 p_ahi30;
ranks ahi_15_4 ahi_30_4;
run;


/*Save the pp's and create binary flags*/
data pap.predictOSA;
set predictOSA2;

ahi_15_4=ahi_15_4+1;
ahi_30_4=ahi_30_4+1;

p_ahi15_02=0;p_ahi15_035=0;p_ahi15_05=0;p_ahi15_08=0;
p_ahi30_02=0;p_ahi30_035=0;p_ahi30_05=0;p_ahi30_08=0;

if p_ahi15 >= 0.2 then p_ahi15_02=1;
if p_ahi15 >= 0.35 then p_ahi15_035=1;
if p_ahi15 >= 0.35 then p_ahi15_035=1;
if p_ahi15 >= 0.5 then p_ahi15_05=1;
if p_ahi15 >= 0.8 then p_ahi15_08=1;

if p_ahi30 >= 0.2 then p_ahi30_02=1;
if p_ahi30 >= 0.35 then p_ahi30_035=1;
if p_ahi30 >= 0.35 then p_ahi30_035=1;
if p_ahi30 >= 0.5 then p_ahi30_05=1;
if p_ahi30 >= 0.8 then p_ahi30_08=1;

run;

proc freq data=pap.predictOSA;
table p_ahi15_: p_ahi30_:;
run;
