# Supplementary material for: Association of obstructive sleep apnea and opioids use on adverse health outcomes: A population study of health administrative data
Source: PLoS One. 2022 Jun 28;17(6):e0269112. doi: 10.1371/journal.pone.0269112 (PMC9239451; doi:10.1371/journal.pone.0269112)
Supplement: S3 Appendix — (SAS) [file pone.0269112.s017.sas]

/*======================================================================================  
� 2019 ICES. All rights reserved.

TERMS OF USE:
 
##Not for distribution.## 
This code and data is provided to the user solely for its own non-commercial use 
by individuals and/or not-for-profit corporations. User shall not distribute without 
express written permission from ICES

##Not-for-profit.## 
This code and data may not be used in connection with profit generating activities.

##No liability.## 
ICES makes no warranty or representation regarding to the fitness, quality or 
reliability of this code and data. 

##No Support.## 
ICES will not provide any technological, educational or information support 
in connection with the use of this code and data. 

##Warning.## 
By receiving this code and data, user accepts these terms, and uses the code and data, 
solely at its own risk. 

========================================================================================*/

/*=====================================================================================================
  Primary Outcomes
For each outcome get:
-date of first event/death since index
-Flag y/N
-Survival Time (time from index date to event of interest/death/censoring)
 ======================================================================================================*/


data base;
set sdb.cohort ;
keep ikn indexdate eliguntil dthdate;
run;

/*****************************************************************************************************
 Step 1: All-Cause Mortality 
******************************************************************************************************/

data death;
set base (where=(dthdate ne .));
if not missing(dthdate) then death=1;
	else death=0;
FollowupDeath=dthdate-indexdate+1;
run;

/*****************************************************************************************************
 Step 2: All-Cause Hospitalizations 
******************************************************************************************************/

proc sort data=outhosp_fup out=outhosp_fup_b;
by ikn admdate;
run;

data hosp_allcause;
set outhosp_fup_b;
by ikn admdate;
if first.ikn;
hosp=1;
FollowupHosp=admdate-indexdate+1;
keep ikn key epi hosp admdate FollowupHosp;
run;

/*****************************************************************************************************
 Step 3: All-cause ED Visits 
******************************************************************************************************/

proc sort data=outnacrs_fup;
by ikn regdate;
run;

data ed_allcause;
set outnacrs_fup;
by ikn regdate;
if first.ikn;
ed=1;
FollowupED=regdate-indexdate + 1;
keep ikn nacrskey ed regdate FollowupED;
run;

/*=====================================================================================================
  Secondary Outcomes
-ED Visit from Motor Vehicle Collision (MVC) 
	-need to exclude pedestrian codes
 ======================================================================================================*/

/*****************************************************************************************************
 Step 1: Assign MVC Codes 
******************************************************************************************************/

/*MVC codes that are to be excluded. Contain pedestrian, bicilye, passanger and unusual trnasport vehicles */

/*****************************************************************************************************
 Step 2: Pull all MVC ED Visits and Hospitalizations
******************************************************************************************************/


data mvc;
set outhosp_mvc outed_mvc (rename=(regdate=admdate));
array icd10 {*} dx10code:;
DO i= 1 to dim(icd10);
	if icd10{i} in : (&exclude.)then exclude=1;
END;
keep ikn admdate indexdate eliguntil exclude;
run;

proc sort data=mvc;
by ikn admdate;
run;

data mvc;
set mvc (where=(exclude ^= 1));
by ikn admdate;
if first.ikn;
mvc_ed=1;
Followup_MVC_ED=admdate-indexdate+1;
keep ikn nacrskey mvc_ed admdate Followup_MVC_ED;
run;

/*=====================================================================================================
   Ischemic Heart Disease Hospitalizations
 ======================================================================================================*/

proc sort data=outhosp_IHD;
by ikn admdate;
run;

data ihd_hosp;
set outhosp_IHD;
by ikn admdate;
if first.ikn;
ihd=1;
Followup_IHD=admdate-indexdate+1;
run;

/*=====================================================================================================
  Create Outcomes Dataset
 ======================================================================================================*/

proc sql;
create table sdb.outcomes as
select  a.ikn , a.indexdate, a.eliguntil, 
   		min(b.dthdate,c.admdate,d.regdate) as composite_date format=date9., coalesce(max(b.death,c.hosp,d.ed),0) as composite,
		coalesce(min(b.followupdeath,c.followuphosp,d.followuped),(a.eliguntil-a.indexdate)) as followup_composite,
		b.dthdate as dthdate_allcause, coalesce(b.death,0) as allcause_dth, coalesce(b.followupdeath,(a.eliguntil-a.indexdate)) as followup_dth,
	    c.admdate as admdate_allcause format=date9. , coalesce(c.hosp,0) as allcause_hosp, coalesce(c.followuphosp,(a.eliguntil-a.indexdate)) as followup_hosp,
	    d.regdate as regdate_allcause format=date9., coalesce(d.ed,0) as allcause_ed , coalesce(d.followuped,(a.eliguntil-a.indexdate)) as followup_ed,
		e.admdate as admdate_mvc format=date9., coalesce(e.mvc_ed,0) as mvc_edhosp, coalesce(e.followup_mvc_ed,(a.eliguntil-a.indexdate)) as followup_mvc_edhosp,
		f.admdate as admdate_ihd  format=date9., coalesce(f.ihd,0) as ihd_hosp , coalesce(f.followup_ihd,(a.eliguntil-a.indexdate)) as followup_ihd_hosp,
from sdb.cohort as a
left join
death as b
on a.ikn =b.ikn
left join
hosp_allcause as c
on a.ikn=c.ikn
left join
ed_allcause as d
on a.ikn=d.ikn
left join
mvc as e
on a.ikn=e.ikn
left join
ihd_hosp as f
on a.ikn=f.ikn
order by a.ikn;
quit;

proc freq data=sdb.outcomes;
table composite allcause_hosp allcause_ed allcause_dth mvc_ed ihd_hosp;
run;

data sdb.outcomes;
set sdb.outcomes;
label followup_composite='Follow up Time for Composite Outcome'
	  composite='Primary Outcome: Composite of All-Cause Death,Hosptialization,ED Visit'
      followup_dth='Follow up Time for All-Cause Mortality'
	  allcause_dth='All-Cause Mortality'
	  followup_hosp='Follow up Time for All-Cause Hospitalization'
	  allcause_hosp='All-Cause Hospitalization'
	  followup_ed='Follow up Time for All-Cause ED Visit'
	  allcause_ed='All-Cause ED Visits'
	  followup_mvc_edhosp='Follow up Time for Motor Vehcile Collision-related ED Visit or Hospitalization'
	  mvc_edhosp='Motor Vehcile Collision-related ED Visit or Hospitalization'
	  followup_ihd_hosp='Follow up Time for IHD-Related Hospitalization'
	  ihd_hosp='IHD-Related Hospitalization'
	  opioid_poison_edhosp='Opioid Poisoning Hospitalization / ED Visit'
	  followup_opioid_poison='Follow up Time for Opioid Poisoning Hospitalization / ED Visit';
run;
