# Supplementary material for: Association of obstructive sleep apnea and opioids use on adverse health outcomes: A population study of health administrative data
Source: PLoS One. 2022 Jun 28;17(6):e0269112. doi: 10.1371/journal.pone.0269112 (PMC9239451; doi:10.1371/journal.pone.0269112)
Supplement: S4 Appendix — (SAS) [file pone.0269112.s018.sas]

/*======================================================================================  
� 2019 ICES. All rights reserved.

TERMS OF USE:
 
##Not for distribution.## 
This code and data is provided to the user solely for its own non-commercial use 
by individuals and/or not-for-profit corporations. User shall not distribute without 
express written permission from ICES

##Not-for-profit.## 
This code and data may not be used in connection with profit generating activities.

##No liability.## 
ICES makes no warranty or representation regarding to the fitness, quality or 
reliability of this code and data. 

##No Support.## 
ICES will not provide any technological, educational or information support 
in connection with the use of this code and data. 

##Warning.## 
By receiving this code and data, user accepts these terms, and uses the code and data, 
solely at its own risk. 

========================================================================================*/
************************************************************************************************************************************;

/*=====================================================================================================
   Baseline Demographics
-Income Quintile and Rurality
 ======================================================================================================*/


/*=====================================================================================================
   ONMARG
 ======================================================================================================*/


/*=====================================================================================================
   Flag NMS Variables one year prior to indexdate
-Benzodiasepenes -nms_group='BZD'
-barbituates nms_group='BARB'
-cannabinoids nms_group='THC'
-stimulants nms_group='STIM'
-testocerone - nms_group='TEST'
 ======================================================================================================*/

/*****************************************************************************************************
 Step 1: Create a macro to flag drug use within 1 year of index (simple binary) 
******************************************************************************************************/

%macro nms_flags;

%let drugs= BZD BARB THC STIM TEST;

%DO i= 1 %to %sysfunc(countw(&drugs.));

	%let drug_i=%scan(&drugs,&i,%STR( ));


	data &drug_i.;
	set &drug_i.;
	&drug_i.= 1;
	run;

%END;

%MEND;

%nms_flags;

/*****************************************************************************************************
 Step 2: Creata dataset with the necessary drugs flags 
******************************************************************************************************/

data nms_drugs;
set BZD BARB THC STIM TEST;
run;

proc sql;
create table nms_drugs2 as
select ikn, max(bzd) as bzd, max(barb) as barb, max(thc) as thc, max(stim) as stim , max(test) as test
from nms_drugs
group by ikn
;
quit;


/*=====================================================================================================
  HSPRN Comorbidities :

exclude cancer and renal disease with which I will define separately
 ======================================================================================================*/

%put &ivars.;

proc datasets library=staging nolist;
modify HSPRN_MMB_SLEEP;
rename &ivars;
quit;

%put &mmb.;


/*=====================================================================================================
  Measure of Comorbidity: Charlson score (CCI) 
for hospital admissions 2 years prior to index
 ======================================================================================================*/

/*****************************************************************************************************
 Step 1: Pull Hospitalizations within 2 years of index 
******************************************************************************************************/


/*****************************************************************************************************
 Step 2: Pull Charlson Index/Score (CCI) 
******************************************************************************************************/

	
/*=====================================================================================================
  Prior COPD (use the Sensitive Cohort)
 ======================================================================================================*/

proc sql;
create table copd_sensitive as 
select distinct a.ikn 
from sdb.cohort as a,
copd.ontario_copd2016 as b
where a.ikn = b.ikn and . < diagdate < indexdate;
quit;


/*=====================================================================================================
  Neuromuscular Disease in last 5 years --
- any dxtype from DAD
-any dxtype from NACRS
-dxcode in OHIP
if dxcode=349 then ensure the following:
	-Had a NMD-related ED visit in anytime in 5-yr lookback OR
	-Had a NMD-related hospitalization anytimt in 5-yr lookback OR
    - Had a neurologist visit OR EMG feecode billed anytime in the 5-yr lookback
 ======================================================================================================*/

/*****************************************************************************************************
 Step 1: Pull NMD-related Hospitalizations within 5 years of index 
******************************************************************************************************/

proc sort data=outnmd_hosp out=outnmd_hosp2 nodupkey;
by ikn;
run;

/*****************************************************************************************************
 Step 1: Pull NMD-related ED Visits within 5 years of index 
******************************************************************************************************/

proc sort data=outnmd_ed out=outnmd_ed2 nodupkey;
by ikn;
run;

/*****************************************************************************************************
 Step 3: Pull NMD-related OHIP diagnoses within 5 years of index 
******************************************************************************************************/

proc sort data=outnmd_ohip out=outnmd_ohip2 nodupkey;
by ikn;
run;

/*****************************************************************************************************
 Step 4: Pull those with dxcode=349 who also had a neurologist visit and was billed a EMG feecode
also in the lookback period
******************************************************************************************************/


/* If dxcode=349 then ensure they had a previosu or subsequent ed or hospitalization or previous neurologist and emg */
proc sort data=out349_ohip out=out349_ohip2 nodupkey;
by ikn;
run;

/*****************************************************************************************************
 Step 5: Bring all the NMD encounters together and exclude the solo dxcode=349
******************************************************************************************************/

data nmd;
set outnmd_hosp2 (in=a keep=ikn admdate) outnmd_ed2 (in=b keep=ikn regdate) 
		outnmd_ohip2 (in=c keep=ikn servdate dxcode) out349_ohip2 (in=d keep=ikn servdate);
by ikn;
if not a and not b and not d and dxcode ='349' then delete;
run;

proc sort data=nmd nodupkey;
by ikn;
run;

/*=====================================================================================================
  Prior Hospitalization with serious liver disease 5 years prior the index date (DAD/SDS)
 ======================================================================================================*/

proc sort data=outliver out=outliver2 nodupkey;
by ikn;
run;


/*=====================================================================================================
  Prior end stage renal disease, hemodialysis in the last 5 years prior the index date (DAD/SDS, NACRS,
	OHIP feecodes)
 ======================================================================================================*/

/*****************************************************************************************************
 Step 1: Pull End Stage Renal-related Hospitalizations within 5 years of index 
******************************************************************************************************/


/*****************************************************************************************************
 Step 2: Pull End Stage Renal-related ED Visits within 5 years of index 
******************************************************************************************************/

/*****************************************************************************************************
 Step 3: Pull End Stage Renal-related Feecodes within 5 years of index 
******************************************************************************************************/

data renal;
set outrenal_hosp outrenal_ed outrenal_ohip;
run;

proc sort data=renal nodupkey;
by ikn;
run;

/*=====================================================================================================
   Prior cancer (Cancer diagnosis in OCR prior to index date)
 ======================================================================================================*/

proc sql;
create table cancer as
select distinct a.ikn
from sdb.cohort as a,
ocr.incident_cases2018 as b
where a.ikn = b.ikn and . < dxdate < indexdate;
quit;

/*=====================================================================================================
   Number of Primary Care Office Visits in last year prior to index
 ======================================================================================================*/

/*****************************************************************************************************
 Step 1: Pull OHIP Primary care Visits
******************************************************************************************************/

/*****************************************************************************************************
 Step 2: Keep one visit per doc per day and count visits for each person
******************************************************************************************************/

proc sort data=outphys out=outphys2 nodupkey ;
by ikn servdate physnum;
run;

data outphys3;
set outphys2;
by ikn servdate physnum;
if first.ikn then phys_visits=0;
phys_visits+1;
if last.ikn then output;
run;

/*=====================================================================================================
  Oxygen Use at Baseline in last 5 years prior to index (ADP.Oxygen)
 ======================================================================================================*/

proc sql;
create table oxygen as
select distinct a.ikn 
from sdb.cohort as a,
adp.oxygen as b
where a.ikn=b.ikn and intnx('year',a.indexdate,-5,'sameday') <= b.consent_signed_date < a.indexdate
and (b.claim_status="1" or b.delivery_system_ind="Y")
order by ikn;
quit;

/*=====================================================================================================
  Alcohol Dependence/ Intoxication in last 5 years (DAD/SDS, NACRS and OHIP)
 ======================================================================================================*/

/*****************************************************************************************************
 Step 1: Pull Alcohol-related Hospitalizations within 5 years of index 
******************************************************************************************************/


/*****************************************************************************************************
 Step 2: Pull Alcohol-related ED Visits within 5 years of index 
******************************************************************************************************/


/*****************************************************************************************************
 Step 3: Pull Alcohol-related OHIP diagnoses within 5 years of index 
******************************************************************************************************/

data alcohol;
set outalcohol_hosp outalcohol_ed outalcohol_ohip;
run;

proc sort data=alcohol nodupkey;
by ikn;
run;


/*=====================================================================================================
  Bariatric Surgery within last 5 years (DAD and/or OHIP)
 ======================================================================================================*/

/*****************************************************************************************************
 Step 1: Pull all Obesity dx10code encounters and intervention codes within 5 years of index 
******************************************************************************************************/


/*****************************************************************************************************
 Step 2: Flag as Bariatric Surgery if had a obesity code and a intervention code on the
		 same abstract
******************************************************************************************************/

data outbar_hosp2;
set outbar_hosp;
array icd10 {*} dx10code:;
array cci {*} incode:;
DO i= 1 to dim(icd10);
	if icd10{i} =: 'E66' then DO;
		DO j= 1 to dim(cci);
			if cci{j} =: '1NF78' then output;
		END;
	END;
END;
drop i j;
run;

/*****************************************************************************************************
 Step 3: Pull OHIP feecodes for Bariatric Surgery
******************************************************************************************************/


data bar;
set outbar_hosp2 outbar_ohip;
run;

proc sort data=bar nodupkey;
by ikn;
run;


/*=====================================================================================================
  Create Master Baseline Covariate Dataset
 ======================================================================================================*/

proc sql;
create table sdb.covariates as
select distinct a.ikn , b.incquint as i_incquint, b.rural as i_rural,b.age as i_age, b.sex as i_sex,
		coalesce(c.bzd,0) as i_bzd , coalesce(c.barb,0) as i_barb, coalesce(c.thc,0) as i_thc ,coalesce(c.stim,0) as i_stim, coalesce(c.test,0) as i_test,
		&mmb., o.dependency_q_da as i_dependency_q_da , o.deprivation_q_da as i_deprivation_q_da, o.ethniccon_q_da as i_ethniccon_q_da,
		o.instability_q_da as i_instability_q_da , o.summary_score as i_summary_score,
		coalesce(e.charl,0) as i_charlson,
	case when not missing(f.ikn) then 1 else 0 end as i_copd_sensitive,
	case when not missing(g.ikn) then 1 else 0 end as i_nmd,
	case when not missing(h.admdate) then 1	else 0 end as i_liver,
	case when not missing(i.ikn) then 1	else 0 end as i_renal,
	case when not missing(j.ikn) then 1 else 0 end as i_cancer,
	case when not missing(k.ikn) then 1 else 0 end as i_oxygen,
	case when not missing(l.ikn) then 1	else 0 end as i_alcohol,
	case when not missing(m.ikn) then 1 else 0 end as i_bar,
	coalesce(n.phys_visits,0) as i_phys_visits
from sdb.cohort as a
left join
demos as b
on a.ikn=b.ikn
left join
nms_drugs2 as c
on a.ikn=c.ikn
left join
staging.hsprn_mmb_sleep  as d
on a.ikn = d.ikn
left join
charlson as e
on a.ikn=e.ikn
left join
copd_sensitive as f
on a.ikn=f.ikn
left join
nmd as g
on a.ikn=g.ikn
left join
outliver2 as h
on a.ikn=h.ikn
left join
renal as i
on a.ikn=i.ikn
left join
cancer as j
on a.ikn=j.ikn
left join
oxygen as k
on a.ikn=k.ikn
left join
alcohol as l
on a.ikn=l.ikn
left join
bar as m
on a.ikn=m.ikn
left join
outphys3 as n
on a.ikn=n.ikn
left join
onmarg as o
on a.ikn=o.ikn;
quit;

proc freq data=sdb.covariates;
table i_: ;
run;

data sdb.covariates;
set sdb.covariates;
if i_charlson > 0 then i_charlson_prev1=i_charlson;
label
		i_rural='Rurality PCCF'
		i_bzd='Benzodiazepene Dispensed year prior to index'
		i_barb='Barbituates Dispensed year prior to index'
		i_thc='Cannabinoids Dispensed year prior to index'
		i_stim='Stimulants Dispensed year prior to index'
		i_test='Testoscerone Dispensed year prior to index'
		i_copd='COPD Specific'
		i_copd_sensitive='COPD Sensitive'
		i_charlson='Charlson Comorbidity Index'
		i_charlson_prev1='Charlson Comobidity Index for those with at least one prevalent condition'
		i_nmd='Neuromuscular Disease'
		i_liver='Prior Hospitalization with Serious Liver Disease'
		i_renal='Prior End Stage Renal Disease/Hemodialysis'
		i_cancer='Prevalent Cancer'
		i_phys_visits='Number of Primary Care Visits'
		i_oxygen='Oxygen Use'
		i_alcohol='Alcohol Dependence/intoxication'
		i_bar='Bariatric Surgery in last 5 years';
run;

/*=====================================================================================================
   November 15 2019-- Add a new covariate for surgical indication
 ======================================================================================================*/

proc sort data=outsurg nodupkey;
by ikn;
run;

data sdb.covariates;
merge sdb.covariates (in=a) outsurg (in=b keep=ikn);
by ikn;
if a;
if b then i_surgery=1; 
	else i_surgery=0;
label i_surgery='Inpatient Surgery/Intervention Indicator (MCC_part=I) 1 year prior to index';
run;

/*=====================================================================================================
  Time Varying OSA Treatment Indication - Save Dates to be time varying in follow-up
-Createa a binary indcator for bariatric / mma_upp Tx for the CARt Model. However, isac's code does not
save the dates. I will re-create the variables here and combine them with PAP Tx in the follow-up to create a Y/N
variable plus a start date of OSA-related Tx in the follow-up
-Code Created February 24 2020
 ======================================================================================================*/

/*****************************************************************************************************
 Step 1: Flag from DAD and OHIP 
******************************************************************************************************/

data followup1;
set followup_dadohip;
if (dad_bar_dx10=1 and dad_bar_in=1) or ohip_bar_ohip=1 then bar_surg=1;
	else bar_surg=0;
bar_surg_date=min(dad_bar_dx10_date, dad_bar_in_date,ohip_bar_ohip_date);
format bar_surg_date date9.;
if bar_surg=0 then bar_surg_date=.;
if dad_mma_uppp=0 then dad_mma_uppp_date=.;
keep ikn indexdate eliguntil bar_surg_date bar_surg dad_mma_uppp dad_mma_uppp_date;
run;

/*****************************************************************************************************
 Step 2: Link in first PAP Tx in Follow-up
******************************************************************************************************/

proc sql;
create table OSA_tx as 
select distinct a.* , b.papdate
from followup1 as a
left join
pap.paps as b
on a.ikn = b.ikn and a.indexdate <= papdate <= a.eliguntil 
order by a.ikn , b.papdate;
quit;

data OSA_Tx;
set OSA_Tx;
by ikn papdate;
if first.ikn;
run;

data sdb.OSA_tx_fup;
set OSA_tx;
OSA_Txdate=min(papdate,bar_surg_date, dad_mma_uppp_date);
if not missing(OSA_Txdate);
format OSA_Txdate date9.;
drop indexdate eliguntil bar_surg dad_mma_uppp;
run;
	
