# Supplementary material for: Association of obstructive sleep apnea and opioids use on adverse health outcomes: A population study of health administrative data
Source: PLoS One. 2022 Jun 28;17(6):e0269112. doi: 10.1371/journal.pone.0269112 (PMC9239451; doi:10.1371/journal.pone.0269112)
Supplement: S5 Appendix — (SAS) [file pone.0269112.s019.sas]

/*======================================================================================  
� 2019 ICES. All rights reserved.

TERMS OF USE:
 
##Not for distribution.## 
This code and data is provided to the user solely for its own non-commercial use 
by individuals and/or not-for-profit corporations. User shall not distribute without 
express written permission from ICES

##Not-for-profit.## 
This code and data may not be used in connection with profit generating activities.

##No liability.## 
ICES makes no warranty or representation regarding to the fitness, quality or 
reliability of this code and data. 

##No Support.## 
ICES will not provide any technological, educational or information support 
in connection with the use of this code and data. 

##Warning.## 
By receiving this code and data, user accepts these terms, and uses the code and data, 
solely at its own risk. 

========================================================================================*/
/*=====================================================================================================
  Create Analytic Cohort
 ======================================================================================================*/

proc sql;
create table models as
select a.* , c.* , d.* , e.*,
from sdb.cohort as a
left join
sdb.outcomes as c
on a.ikn = c.ikn
left join
sdb.covariates as d
on a.ikn = d.ikn
left join
pap.predictosa as e
on a.ikn = e.ikn;
quit;

data models;
set models;
array orig {*} allcause_ed allcause_hosp mvc_edhosp ihd_hosp opioid_poison_edhosp;
array cr {*} allcause_ed_cr allcause_hosp_cr mvc_edhosp_cr ihd_hosp_cr opioid_poison_edhosp_cr;
	DO i= 1 to dim(cr);
		if orig{i}=1 then cr{i}=1 ;
			else if allcause_dth=1 then cr{i}=2;
				else cr{i}=0;
	END;

if p_ahi15 >=0.5 then sdb_p50=1;
	else sdb_p50=0;

if sdb_p50=1 and active_opioid=1 then active_sdb_p50_int=4;
	else if sdb_p50=0 and active_opioid=1 then active_sdb_p50_int=3;
		else if sdb_p50=1 and active_opioid=0 then active_sdb_p50_int=2;
			else active_sdb_p50_int=1;
active_sdb_p50_int2=put(active_sdb_p50_int,int.) ; 
label active_sdb_p50_int2='SDB (P>=0.5) and Active Opioid Interaction';
run;

proc freq data=models;
table sdb_p50 active_sdb_p50_int active_sdb_p50_int2;
run;


/*=====================================================================================================
  Cox Models;
Model 1: Run Cox Model wth interaction as one variable as Opioid-SDB- as the referent group to
		evaluate additive interaction 
-Compute HR and 95% CI for all groups with same reference group (3 HR's here compared to SDB- Opioid-)
-Calculate RERI, AP and Synbergy Index from these HR's
-Output covariance structures to get 95% CI and p-values 

Model 2: Run Cox Model with a product term between SDB and Opioids use to evaluate multiplicative interaction
-Compute HR and 95% CI for SDB within strata of Opioid use
-Compute HR and 95% CI for Opioid use within strata of SDB
-Ratio of the HR give estimate of multiplicative interaction meaures

Confounders to Adjust for: age, sex, income quintile, rurality, bzd, alcohol, # primary care visits,
Arrythmia, CHF, COPD specific, coronary, diabetes, hypertension, Other mental health conditions,
non-psych mood and anxiety disorders, osteoarthritis, neuromuscular disease, cancer, diabetes hosp,
hypertension hosp , onmarg summary score, chalrson index
 ======================================================================================================*/


%macro interaction (Time=, censor= , exposure= , ref= , product1=, product2=) ;

%let outcome =%substr(&time.,10);
%put &outcome.;

/*****************************************************************************************************
 Step 1: Cox Model for the nominal exposure using Opioid- SDB- as the common referent
-Output the covariance structure to a permanent library
-Output the hazard ratios
******************************************************************************************************/

ods exclude all;


/*Univariate Model*/
proc phreg data=models outest=covs.U_covs_&outcome._&product1. covout ; 
class &exposure. (ref="&ref.")   /param=glm ;
model &time.*&censor. = &exposure.  /ties=efron rl=wald;
hazardratio &exposure. /diff=ref;
ods output Hazardratios=HR_U_&outcome._&product1.;
run;

data HR_U_add_&outcome._&product1.;
length Model $30 Outcome $30;
set HR_U_&outcome._&product1.;
Outcome="&outcome.";
Model='Univariate';
run;

proc phreg data=models outest=covs.covs_&outcome._&product1. covout ; /*Save the covariance structures permanently to eventually compute 95% CI and p-values */
class &exposure. (ref="&ref.")  i_sex i_incquint (ref='1') i_rural /param=glm ;
model &time.*&censor. = &exposure. 
										i_age i_phys_visits i_charlson i_sex i_incquint i_rural 
										i_bzd i_alcohol i_arryth i_chf i_copd i_coron i_dm i_hyper i_menthlth i_mooddis 
										i_ostarth i_nmd i_cancer i_surgery  /ties=efron rl=wald;
hazardratio &exposure. /diff=ref;
ods output Hazardratios=HR_add_&outcome._&product1. ParameterEstimates=Ps_add_&outcome._&product1.;
run;

data HR_add_&outcome._&product1.;
length Model $30 Outcome $30;
set HR_add_&outcome._&product1.;
Outcome="&outcome.";
Model="Adjusted";
run;


data Ps_add_&outcome._&product1.;
length Outcome $30 label $100 ;
set Ps_add_&outcome._&product1.;
Outcome="&outcome.";
keep Outcome label classval0 H:;
run;

/*****************************************************************************************************
 Step 2: Compute the Additive Measures of Interaction to assess biological interaction

-RERI=  gives the direction of additive interaction derived from ratio measures but cannot be used to 
		evaluate magnitude (if RERI > 0 then  postiive additive interaction)
		i.e. the risk of having both exposures is greater then the sum of each exposures seperately
		approximates ~ (P11-P00) -((P10-P00) + (P01-P00)) using ratio measures (i.e. HR) rather than raw risks/probabilities

-AP = 	proportion of risk in the doubly exposed group that is due to the interaction itself
		e.g., AP >0 only if RERI > 0

-Synergy Index (S) = measures extent to which HR for both exposures together exceeds 1 and whtehr it is >
				 than the sum of the extent to which each HR separately each exceed 1 e.g., if S > 1 than RERI > 0
******************************************************************************************************/

proc transpose data=HR_U_&outcome._&product1. out=_U_HR_add_wide (drop=_label_) prefix=HR name=interaction;
var hazardratio;
run;

data int_U_add_&outcome._&product1.;
length Model $30 Outcome $30 Interaction $30;
set _U_HR_add_wide;
RERI=round(HR1-HR2-HR3+1,0.001);
AP=RERI/HR1;
S=(HR1-1)/((HR2-1)+(HR3-1));
Outcome="&outcome.";
Interaction='Additive';
Model='Univariate';
drop HR:;
run;

proc transpose data=HR_add_&outcome._&product1. out=_HR_add_wide (drop=_label_) prefix=HR name=interaction;
var hazardratio;
run;

data int_add_&outcome._&product1.;
length Model $30 Outcome $30 Interaction $30;
set _HR_add_wide;
RERI=round(HR1-HR2-HR3+1,0.001);
AP=RERI/HR1;
S=(HR1-1)/((HR2-1)+(HR3-1));
Outcome="&outcome.";
Interaction='Additive';
Model='Adjusted';
drop HR:;
run;

/*****************************************************************************************************
 Step 3: Use a product term in the Cox Model to compute stratified HR's for each exposure
within levels of the other exposure
******************************************************************************************************/

proc phreg data=models ;
class  &product1. (ref='0') &product2. (ref='0') /param=glm ;
model &time.*&censor. = 				&product1. | &product2. /ties=efron rl=wald;
hazardratio &product1. / at (&product2.=all); /*HR of SDB within levels of opioid use */
hazardratio &product2. / at (&product1.=all); /*HR of opioid use within levels of SDB */
ods output Hazardratios=U_HR_mult_&outcome._&product1.;
run;

data HR_U_mult_&outcome._&product1.;
length Model $30 Outcome $30;
set U_HR_mult_&outcome._&product1.;
Outcome="&outcome.";
Model='Univariate';
run;

proc phreg data=models ;
class  i_sex i_incquint (ref='1') i_rural &product1. (ref='0') &product2. (ref='0') /param=glm ;
model &time.*&censor. = 				&product1. | &product2.
										i_age i_phys_visits i_charlson i_sex i_incquint i_rural 
										i_bzd i_alcohol i_arryth i_chf i_copd i_coron i_dm i_hyper i_menthlth i_mooddis 
										i_ostarth i_nmd i_cancer i_surgery /ties=efron rl=wald;
hazardratio &product1. / at (&product2.=all); /*HR of SDB within levels of opioid use */
hazardratio &product2. / at (&product1.=all); /*HR of opioid use within levels of SDB */ 
ods output Hazardratios=HR_mult_&outcome._&product1.;
run;

data HR_mult_&outcome._&product1.;
length Model $30 Outcome $30;
set HR_mult_&outcome._&product1.;
Outcome="&outcome.";
Model='Adjusted';
run;

/*****************************************************************************************************
 Step 4: Compute Multiplicative Measure of Interaction by taking the ratio of the Hazard Ratios
         within levels of a common exposure
******************************************************************************************************/

proc transpose data=U_HR_mult_&outcome._&product1. out=_U_HR_mult_wide (drop=_label_) prefix=HR name=interaction ;
var hazardratio;
run;

data int_U_mult_&outcome._&product1.;
length Model $30 Outcome $30 Interaction $30;
set _U_HR_mult_wide;
HR_mult=round(HR2/HR1,0.001); /*Multiplicative measure of Exposure equal to below */
HR_mult2=round(HR4/HR3,0.001); /*Multiplicative measure of Exposure equal to above*/
Outcome="&outcome.";
interaction="Multiplicative";
Model='Univariate';
drop HR1 HR2 HR3 HR4;
run;


proc transpose data=HR_mult_&outcome._&product1. out=_HR_mult_wide (drop=_label_) prefix=HR name=interaction ;
var hazardratio;
run;

data int_mult_&outcome._&product1.;
length Model $30 Outcome $30 Interaction $30;
set _HR_mult_wide;
HR_mult=round(HR2/HR1,0.001); /*Multiplicative measure of Exposure equal to below */
HR_mult2=round(HR4/HR3,0.001); /*Multiplicative measure of Exposure equal to above*/
Outcome="&outcome.";
interaction="Multiplicative";
Model='Adjusted';
drop HR1 HR2 HR3 HR4;
run;

ods select all;

/*=====================================================================================================
  Check 3-way interaction with Main Opioid and SDB Interaction with other variables
 ======================================================================================================*/


/*****************************************************************************************************
 Step 1: Save Q1, Median and Q3 as macro variables for Age Interaction 
******************************************************************************************************/

proc means data=models q1 median q3 noprint;
var i_age;
output out=_quartiles q1=age_q1 median=age_median q3=age_q3;
run;

proc sql noprint;
select age_q1 , age_median, age_q3 into :q1,:median,:q3
from _quartiles;
quit;

/*****************************************************************************************************
 Step 2: Compute HR for Age Interaction 
******************************************************************************************************/
ods trace on;
proc phreg data=models ;
class  i_sex i_incquint (ref='1') i_rural &exposure.  /param=glm ;
model &time.*&censor. = 				&exposure. | i_age
										i_phys_visits i_charlson i_sex i_incquint i_rural 
										i_bzd i_alcohol i_arryth i_chf i_copd i_coron i_dm i_hyper i_menthlth i_mooddis 
										i_ostarth i_nmd i_cancer i_surgery /ties=efron rl=wald type3;
hazardratio &exposure. / diff=ref  at (i_age=&q1.);
hazardratio &exposure. / diff=ref  at (i_age=&median.);
hazardratio &exposure. / diff=ref  at (i_age=&q3.);
ods output Hazardratios=HR_age_&outcome._&product1. ModelANOVA=T3_age_&outcome._&product1. (where=(effect contains '*'));
run;

/*****************************************************************************************************
 Step 2: Compute HR for BZD Interaction 
******************************************************************************************************/


proc phreg data=models ;
class  i_sex i_incquint (ref='1') i_rural &exposure. i_bzd  /param=glm ;
model &time.*&censor. = 				&exposure. | i_bzd
										i_age i_phys_visits  i_charlson i_sex i_incquint i_rural 
										 i_alcohol i_arryth i_chf i_copd i_coron i_dm i_hyper i_menthlth i_mooddis 
										i_ostarth i_nmd i_cancer i_surgery /ties=efron rl=wald type3;
hazardratio &exposure. / diff=ref at (i_bzd=all); /*HR of SDB within levels of opioid use */
ods output Hazardratios=HR_bzd_&outcome._&product1. ModelANOVA=T3_bzd_&outcome._&product1. (where=(effect contains '*'));
run;

/*****************************************************************************************************
 Step 2: Compute HR for Sex Interaction 
******************************************************************************************************/

proc phreg data=models ;
class  i_sex i_incquint (ref='1') i_rural &exposure.  /param=glm ;
model &time.*&censor. = 				&exposure. | i_sex
										i_age i_phys_visits  i_charlson i_bzd i_incquint i_rural 
										 i_alcohol i_arryth i_chf i_copd i_coron i_dm i_hyper i_menthlth i_mooddis 
										i_ostarth i_nmd i_cancer i_surgery /ties=efron rl=wald type3;
hazardratio &exposure. / diff=ref at (i_sex=all); /*HR of SDB within levels of opioid use */
ods output Hazardratios=HR_sex_&outcome._&product1. ModelANOVA=T3_sex_&outcome._&product1. (where=(effect contains '*'));
run;

/*****************************************************************************************************
 Step 2: Compute HR for Charlson Interaction
******************************************************************************************************/

proc phreg data=models ;
class  i_sex i_incquint (ref='1') i_rural &exposure.  /param=glm ;
model &time.*&censor. = 				&exposure. | i_charlson
										i_age i_phys_visits i_sex i_bzd i_incquint i_rural 
										 i_alcohol i_arryth i_chf i_copd i_coron i_dm i_hyper i_menthlth i_mooddis 
										i_ostarth i_nmd i_cancer i_surgery /ties=efron rl=wald type3;
hazardratio &exposure. / diff=ref  at (i_charlson=0);
hazardratio &exposure. / diff=ref  at (i_charlson=2);
hazardratio &exposure. / diff=ref  at (i_charlson=4);
ods output Hazardratios=HR_charl_&outcome._&product1. ModelANOVA=T3_charl_&outcome._&product1. (where=(effect contains '*'));
run;

data otherInt_&outcome._&product1.;
length Outcome $50;
set HR_age_&outcome._&product1. HR_bzd_&outcome._&product1. HR_sex_&outcome._&product1. HR_charl_&outcome._&product1.;
Outcome="&outcome.";
run;

data otherP_&outcome._&product1.;
length Outcome $50;
set T3_age_&outcome._&product1. T3_bzd_&outcome._&product1. T3_sex_&outcome._&product1. T3_charl_&outcome._&product1.;
Outcome="&outcome.";
run;


%MEND;


/*****************************************************************************************************
 Step 1: Exposure: Opiod by SDB from Logistic Model P>=0.5
******************************************************************************************************/

%interaction(	time=followup_dth, 
				censor=%STR(allcause_dth(0)),
				exposure= active_sdb_p50_int2, 
				ref=Opioid- SDB-,
				product1=sdb_p50 ,
				product2=active_opioid
			 ) ;

%interaction(	time=followup_hosp, 
				censor=%STR(allcause_hosp_cr(0,2)),
				exposure= active_sdb_p50_int2, 
				ref=Opioid- SDB-,
				product1=sdb_p50 ,
				product2=active_opioid
			 ) ;

%interaction(	time=followup_ed, 
				censor=%STR(allcause_ed_cr(0,2)),
				exposure= active_sdb_p50_int2, 
				ref=Opioid- SDB-,
				product1=sdb_p50 ,
				product2=active_opioid
			 ) ;

%interaction(	time=followup_mvc_edhosp, 
				censor=%STR(mvc_edhosp_cr(0,2)),
				exposure= active_sdb_p50_int2, 
				ref=Opioid- SDB-,
				product1=sdb_p50 ,
				product2=active_opioid
			 ) ;

%interaction(	time=followup_ihd_hosp, 
				censor=%STR(ihd_hosp_cr(0,2)),
				exposure= active_sdb_p50_int2, 
				ref=Opioid- SDB-,
				product1=sdb_p50 ,
				product2=active_opioid
			 ) ;


/*data covs.models_old_25OCT2021;*/
/*length Outcome $30 label $100 ;*/
/*set Ps_add_:;*/
/*run;*/

/*****************************************************************************************************
 Step 2 : Create three datasets:
1. Hazard ratio dataset
2. Interaction Measures dataset
3. Interaction (3-way) with other variables
4. Model Parameters
******************************************************************************************************/

data  models.hazards_sdb_p50;
set HR_u_add: HR_u_mult_: HR_add_:  HR_mult_:;
format outcome outcomes.;
description=tranwrd(description , 'active_sdb_p50_int2' , ' ');
description=tranwrd(description,'sdb_model', 'Severe SDB');
description=tranwrd(description,'active_opioid', 'Active Opioid User');
label HazardRatio='Hazard Ratio (non-mortality = Cause Specific HR)';
run;

data  models.interactions_sdb_p50;
set int_u_add_: int_add_:  int_u_mult_: int_mult_:;
format outcome outcomes.;
drop HR_mult2;
label 	RERI='Relative Excess Risk of Interaction (RERI)'
		AP='Attributable Proportion (AP)'
		S='Synergy Index'
		Interaction='Type of Interaction Measure'
		HR_mult='Multiplicative Measure of Interaction: Ratio of HRs';
run;

data  models.threewayint_sdb_p50;
set Otherint_:;
format outcome outcomes.;
run;

data models.parameters_sdb_p50;
length Outcome $30 label $100 ;
set Ps_add_:;
format outcome outcomes.;
run;

proc datasets lib=work noprint;
delete int_: OtherInt_: HR_: _: ;
quit;


/*=====================================================================================================
  Cox Models for the followng:
	-Independant effects of opioids and SDB on outcomes
	-Interaction bteween opioid use and probability of SDB using a RCS 5-knot to explore nonlinearity.
 ======================================================================================================*/

proc univariate data=models noprint ;
var p_ahi15;
output out=percentiles pctlpts=5 27.5 50 72.5 95 pctlpre=p_;
run;

data _null_;
set percentiles;
call symput ('pctls',catx(',',of _numeric_));
run;


%macro rcs_int(T=, e=);

proc phreg data=models;
class active_opioid (ref='0') sdb_p50 (ref='0') i_sex i_incquint i_rural /param=ref;
model &t.*&e.(0,2) = active_opioid sdb_p50
									i_age i_phys_visits i_charlson i_sex i_incquint i_rural 
									i_bzd i_alcohol i_arryth i_chf i_copd i_coron i_dm i_hyper i_menthlth i_mooddis 
									i_ostarth i_nmd i_cancer i_surgery / ties=efron rl ;
hazardratio active_opioid /diff=ref ;
hazardratio sdb_p50 /diff=ref ;
ods output HazardRatios=indHR;
run;

data indHR_&e.;
length Outcome $100;
set indHR;
Outcome="&e.";
format outcome $outcomes.;
run;

proc phreg data=models;
effect  p_ahi15_s=spline( p_ahi15 /details naturalcubic basis=tpf(noint) knotmethod=list(&pctls.));
class active_opioid (ref='0') i_sex i_incquint i_rural /param=ref;
model &t.*&e.(0,2) = active_opioid | p_ahi15_s 
									i_age i_phys_visits i_charlson i_sex i_incquint i_rural 
									i_bzd i_alcohol i_arryth i_chf i_copd i_coron i_dm i_hyper i_menthlth i_mooddis 
									i_ostarth i_nmd i_cancer i_surgery / ties=efron rl;
hazardratio active_opioid / diff=ref  at (p_ahi15=0.1);
hazardratio active_opioid / diff=ref  at (p_ahi15=0.2);
hazardratio active_opioid / diff=ref  at (p_ahi15=0.3);
hazardratio active_opioid / diff=ref  at (p_ahi15=0.4);
hazardratio active_opioid / diff=ref  at (p_ahi15=0.5);
hazardratio active_opioid / diff=ref  at (p_ahi15=0.6);
hazardratio active_opioid / diff=ref  at (p_ahi15=0.7);
hazardratio active_opioid / diff=ref  at (p_ahi15=0.8);
hazardratio active_opioid / diff=ref  at (p_ahi15=0.9);
hazardratio active_opioid / diff=ref  at (p_ahi15=1);
ods output HazardRatios=RCSHR;
run;

data RCSHR_&e.;
length Outcome $100;
set RCSHR;
Outcome="&e.";
pahi=input(scan(description,2,'='),8.);
format outcome $outcomes.;
run;

%MEND;

%rcs_int(t=followup_dth, e=allcause_dth);
%rcs_int(t=followup_hosp, e=allcause_hosp_cr);
%rcs_int(t=followup_ED, e=allcause_ED_cr);
%rcs_int(t=followup_mvc_edhosp, e=mvc_edhosp_cr);
%rcs_int(t=followup_ihd_hosp, e=ihd_hosp_cr);

data models.RCSHRall;
set RCSHR_:;
run;

data models.indHRall;
set indHR_:;
run;

proc datasets lib=work noprint;
delete rcsHR_: indHR_:;
quit;


proc sgplot data=rcsHRall subpixel noborder noautolegend;
by Outcome notsorted;
series x=pAHI y=HazardRatio / lineattrs=(thickness=3 color='Gray4F') ;
series x=pAHI y=WaldLower / lineattrs=(pattern=2 color='GrayC3') ;
series x=pAHI y=WaldUpper /  lineattrs=(pattern=2 color='GrayC3') ;
xaxis label='Probability of OSA' labelattrs=(weight=bold family=ariel) valueattrs=(family=ariel) grid discreteorder=data ;
yaxis label="Adjusted Hazard Ratio: Opioid User Yes vs No"  labelattrs=(weight=bold family=ariel) valueattrs=(family=ariel) grid values= (0 to 3 by 0.5) ;
run;
